# Supplementary material for: Target Trial Emulation and Bias Through Missing Eligibility Data: An Application to a Study of Palivizumab for the Prevention of Hospitalization Due to Infant Respiratory Illness
Source: Am J Epidemiol. 2022 Dec 12;192(4):600–11. doi: 10.1093/aje/kwac202 (PMC10089079; doi:10.1093/aje/kwac202)
Supplement: Web_Material_kwac202 [file web_material_kwac202.zip]

Archive with 1 entries (1 files):
- kwac202 Tompsett Web Material Final.pdf
